# Supplementary material for: Plastome variation and phylogeny of Taxillus (Loranthaceae)
Source: PLoS One. 2021 Aug 18;16(8):e0256345. doi: 10.1371/journal.pone.0256345 (PMC8372910; doi:10.1371/journal.pone.0256345)
Supplement: S2 Table — (XLSX) [file pone.0256345.s011.xlsx]

## Sheet: Sheet1
S2 Table. Sample voucher information and accession number of newly obtained sequences in Genbank．
Name	Sample voucher	Hebarium voucherd	Locality of collection	Plastome	Nu rDNA SSU - LSU	mt SSU rDNA	mt LSU rDNA	Plastid accD	Plastid matK	Plastid trnL-F
Taxillus levinei (Merr.) H.S. Kiu	TAIF-234712	TAIF-234712	Jiujiang, Jiangxi, China	MW598492	MW541876	MW519905	MW555624	-	-	-
Taxillus liquidambaricola (Hayata) Hosok. A	Su117	TAIF-533153	Nanzhuang, Miaoli, Taiwan	MW598494	MW541864	MW519894	MW555613	-	-	-
Taxillus liquidambaricola (Hayata) Hosok. B	Su150	TAIF-533154	Sitou, Nantou, Taiwan	MW598502	MW541872	MW519895	MW555614	-	-	-
Taxillus liquidambaricola (Hayata) Hosok. C	Su171	TAIF-535830	Aowanda, Nantou, Taiwan	-	-	-	-	MZ558554	MZ558559	MZ558564
Taxillus liquidambaricola (Hayata) Hosok. D	TAIF-429971	TAIF-429971	Daren, Taitung, Taiwan	MZ569017	MZ546139	MZ571398	MZ571389	-	-	-
Taxillus lonicerifolius (Hayata) S.T. Chiu A	Su149	TAIF-533155	Zhushan, Nantou, Taiwan	MW598501	MW541871	MW519896	MW555615	-	-	-
Taxillus lonicerifolius (Hayata) S.T. Chiu B	Su154	TAIF-533156	Datong, Yilan, Taiwan	MW598503	MW541873	MW519897	MW555616	-	-	-
Taxillus lonicerifolius (Hayata) S.T. Chiu C	Su186	TAIF-535831	Aowanda, Nantou, Taiwan	-	-	-	-	MZ558553	MZ558558	MZ558563
Taxillus lonicerifolius (Hayata) S.T. Chiu D	TAIF-280994	TAIF-280994	Taoyuan, Taiwan	-	-	-	-	MZ558556	MZ558561	MZ558566
Taxillus matsudai (Hayata) Danser A	Su138	TAIF-533157	Lishan, Taichung, Taiwan	MW598499	MW541869	MW519906	MW555625	-	-	-
Taxillus matsudai (Hayata) Danser B	TAIF-454261	TAIF-454261	Nantou, Taiwan	MZ569018	MZ546140	MZ571399	MZ571390	-	-	-
Taxillus pseudochinensis (Yamam.) Danser A	Su130	TAIF-533158	Hengchun, Pintung, Taiwan	MW598496	MW541866	MW519898	MW555617	-	-	-
Taxillus pseudochinensis (Yamam.) Danser B	TAIF-089783	TAIF-089783	Manchoushan, Pintung, Taiwan	MW598493	MW541877	MW519899	MW555618	-	-	-
Taxillus rhododendricola (Hayata) S.T. Chiu A	Su144	TAI-0290350 (host)	Meifeng, Nantou, Taiwan	MW598500	MW541870	MW519904	MW555623	-	-	-
Taxillus rhododendricola (Hayata) S.T. Chiu B	Su136	TAIF-533159	Lishan, Taichung, Taiwan	MW598498	MW541868	MW519903	MW555622	-	-	-
Taxillus rhododendricola (Hayata) S.T. Chiu C	Su152	TAIF-535829	Datong, Yilan, Taiwan	-	-	-	-	MZ558555	MZ558560	MZ558565
Taxillus rhododendricola (Hayata) S.T. Chiu D	TAIF-455875	TAIF-455875	Hualien, Taiwan	MZ569020	MZ546142	MZ571401	MZ571392	-	-	-
Taxillus theifer (Hayata) H. S. Kiu A	Su121	TAIF-533160	Taian,Miaoli, Taiwan	MW598495	MW541865	MW519900	MW555619	-	-	-
Taxillus theifer (Hayata) H. S. Kiu B	Su165	TAIF-533161	Xiulin, Hualien, Taiwan	MW598504	MW541874	MW519901	MW555620	-	-	-
Taxillus theifer (Hayata) H. S. Kiu C	Su188	TAIF-533162	Aowanda, Nantou, Taiwan	MW598505	MW541875	MW519902	MW555621	-	-	-
Taxillus theifer (Hayata) H. S. Kiu D	HAST-117857	HAST-117857	Jianshi, Hsinchu, Taiwan	MZ569014	MZ546136	MZ571395	MZ571386	-	-	-
Taxillus theifer (Hayata) H. S. Kiu E	TAIF-153135	TAIF-153135	Taiping, Taichung, Taiwan	MZ569019	MZ546141	MZ571400	MZ571391	-	-	-
Taxillus theifer (Hayata) H. S. Kiu F	TAIF-351050	TAIF-351050	Sizhongxi, Pingtung, Taiwan	-	-	-	-	MZ558557	MZ558562	MZ558567
Taxillus tsaii S.T. Chiu	Su134	TAIF-533163	Lien-Hua-Chih, Nantou, Taiwan	MW598497	MW541867	MW519907	MW555626	-	-	-
Taxillus yadoriki (Maxim.) Danser B	HAST-80048	HAST-80048	Kyoto, Japan	MZ569015	MZ546137	MZ571396	MZ571387	-	-	-
Taxillus yadoriki (Maxim.) Danser C	HAST-88258	HAST-88258	Kiushu, Japan	MZ569016	MZ546138	MZ571397	MZ571388	-	-	-
Taxillus chinensis (DC.) Danser Ba	-	-	-	-	MZ546143	MZ571402	MZ571393	-	-	-
Taxillus sutchuenensis (Lecomte) Danser Bb	-	-	-	-	MZ546144	MZ571403	MZ571394	-	-	-
Scurrula chingii (W.C. Cheng) H.S. Kiuc	-	-	-	-	MW541863	MW519893	MW555770	-	-	-
a The sequences of T. chinensis were obtained by the reassembly of genomic sequencing data downloaded from CNBG CNS0039580.
bThe sequences of T. sutchuenensis were obtained by the reassembly of genomic sequencing data downloaded from CNBG CNS0039577.
cThe sequences of S. chingii were obtained by the reassembly of genomic sequencing data downloaded from Bioproject PRJNA666529.
dThe herbarium voucher consisted of the herbarium abbreviations and the specimen number. Both HAST and TAIF are located in Taiwan.
