# Supplementary material for: Plastome variation and phylogeny of Taxillus (Loranthaceae)
Source: PLoS One. 2021 Aug 18;16(8):e0256345. doi: 10.1371/journal.pone.0256345 (PMC8372910; doi:10.1371/journal.pone.0256345)
Supplement: S3 Table — (XLSX) [file pone.0256345.s012.xlsx]

## Sheet: S3 Table
S3 Table. List of the published accessions used in the phylogenetic analysis．
Plastome sequences
Dendrophthoe pentandra	MN175255.1
Elytranthe albida	MN175256.1
Helixanthera parasitica	NC_039375.1
Schoepfia jasminodora	NC_034228.1
Scurrula chingii	MT921832.1
Scurrula notothixoides	NC_041305.1
Scurrula parasitica	NC_040862.1
Taxillus chinensis	NC_036306.1, MN414169, MN080717
Taxillus nigrans	MH095982.1
Taxillus sutchuenensis	NC_036307.1, MN414170
Taxillus vestitus	NC_045109.1
Taxillus yadoriki	NC_051553.1
Taxillus thibetensis	MH161427.1
Taxillus delavayi	MH161426.1
Tolypanthus maclurei	MH922027.1
IGS (trnL - trnF)
Taxillus chinensis	MG999504.1, EU544512.1
Taxillus sutchuenensis	MG999505.1
Taxillus thibetensis	MG999506.1
Taxillus tsaii	MG999507.1
Taxillus wiensii	DQ340578.1
IGS (trnH - psbA)
Helixanthera parasitica	HQ317802.1, HQ317803.1, HQ317804.1, HQ317805.1, HQ317806.1, HQ317807.1
Scurrula chingii	HQ317814.1, HQ317815.1, HQ317816.1, HQ317817.1 HQ317818.1, HQ317819.1, HQ317820.1
Taxillus caloreas	MF785837.1
Taxillus chinensis	HQ317821.1, HQ317823.1, HQ317824.1, HQ317825.1 HQ317826.1, HQ317827.1, HQ317828.1, HQ317831.1
Taxillus limprichtii	HQ317832.1, HQ317833.1, HQ317834.1
Taxillus nigrans	HQ317835.1, HQ317836.1
Taxillus sutchuenensis	HQ317837.1, HQ317838.1, HQ317839.1, HQ317840.1
