# Supplementary material for: Plastome variation and phylogeny of Taxillus (Loranthaceae)
Source: PLoS One. 2021 Aug 18;16(8):e0256345. doi: 10.1371/journal.pone.0256345 (PMC8372910; doi:10.1371/journal.pone.0256345)
Supplement: S4 Table — (XLSX) [file pone.0256345.s013.xlsx]

## Sheet: Sheet1
S4 Table. Primers designed for PCR test in the selected Taxillus samples
Locus	Primer name	Primer sequences (5'-3')	Fragment size (bp)a	Tm (°C)
accD	accD1F	ATGTCTAAGGAAGAGTTTGA	738	46
	accD800R	CCACATTGTTCGCAAATATT C
	accD750F	TGGGTTCAATGCGASAATTG	720	48.5
	accD1460R	TACGATTGGATCAAATAAGCC
matK	matK23F	TAGAYCGAGAGCGAAYTCGG	750	48.7
	matK780R	GTAAAGACATTGAYAAGATACTC
	matK750F	TGGAACYTTTTTTGAGCGAAC	739	50
	matK1470R	CGAAGGAAAAGAATACCTTGAG
trnL-trnF	trnLF1	GAACAACAGGGGGATATGG	562	50
	trnFR1	GGWGTGCCAGGAACCAGA
aThe expected fragment size is based on the Taxillus matsudai plastome.
